# Supplementary material for: The kidney drug transporter OAT1 regulates gut microbiome–dependent host metabolism
Source: JCI Insight. 2023 Jan 24;8(2):e160437. doi: 10.1172/jci.insight.160437 (PMC9977316; doi:10.1172/jci.insight.160437)
Supplement: Supplemental tables 1-3 [file jciinsight-8-160437-s067.xlsx]

## Sheet: Supplementary Table S1
Biochemical	Superpathway	Subpathway	Genotype P-Value	Genotype(FDR)
(2,4 or 2,5)-dimethylphenol sulfate	Xenobiotics	Food Component/Plant	0.00121487	0.0177629
1-linoleoyl-GPE (18:2)*	Lipid	Lysophospholipid	0.00428182	0.0434943
1-methyl-5-imidazolelactate	Amino Acid	Histidine Metabolism	8.4146e-06	0.00135335
1-methylhypoxanthine	Nucleotide	Purine Metabolism, (Hypo)Xanthine/Inosine containing	0.0050364	0.04812
1,5-anhydroglucitol (1,5-AG)	Carbohydrate	Glycolysis, Gluconeogenesis, and Pyruvate Metabolism	0.000215027	0.00669357
1H-indole-7-acetic acid	Xenobiotics	Bacterial/Fungal	0.000399915	0.00918853
2-(4-hydroxyphenyl)propionate	Xenobiotics	Benzoate Metabolism	0.00110921	0.0169903
2-amino-p-cresol sulfate	Xenobiotics	Benzoate Metabolism	8.43691e-05	0.00339234
2-aminoadipate	Amino Acid	Lysine Metabolism	0.00122891	0.0174396
2-hydroxy-3-methylvalerate	Amino Acid	Leucine, Isoleucine and Valine Metabolism	8.26364e-06	0.00159488
2-hydroxyadipate	Lipid	Fatty Acid, Dicarboxylate	0.00397117	0.0412063
2-hydroxyphenylacetate	Amino Acid	Phenylalanine Metabolism	1.22735e-05	0.00118439
2-isopropylmalate	Xenobiotics	Food Component/Plant	0.00183448	0.023293
2-methoxyhydroquinone sulfate (1)	Xenobiotics	Benzoate Metabolism	0.00013976	0.00499514
2-methylbutyrylglycine (C5)	Amino Acid	Leucine, Isoleucine and Valine Metabolism	0.0014765	0.0195181
2-methylcitrate/homocitrate	Energy	TCA Cycle	0.000936046	0.0148079
2-naphthol sulfate	Xenobiotics	Chemical	6.06236e-06	0.00146254
2-oxoadipate	Amino Acid	Lysine Metabolism	0.000171017	0.00589397
2-oxoarginine*	Amino Acid	Urea cycle; Arginine and Proline Metabolism	0.00334018	0.0366281
2,3-dihydroxy-5-methylthio-4-pentenoate (DMTPA)*	Amino Acid	Methionine, Cysteine, SAM and Taurine Metabolism	0.000351835	0.00917625
2,6-dihydroxybenzoic acid	Xenobiotics	Drug - Topical Agents	0.000679685	0.0126134
3-(4-hydroxyphenyl)propionate	Xenobiotics	Benzoate Metabolism	0.000179092	0.00595945
3-carboxy-4-methyl-5-pentyl-2-furanpropionate (3-CMPFP)	Lipid	Fatty Acid, Dicarboxylate	0.00514716	0.0482234
3-carboxy-4-methyl-5-propyl-2-furanpropanoate (CMPF)	Lipid	Fatty Acid, Dicarboxylate	0.00361838	0.0387971
3-hydroxy-2-ethylpropionate	Amino Acid	Leucine, Isoleucine and Valine Metabolism	5.16137e-05	0.00262143
3-hydroxyoctanoylglycine	Lipid	Fatty Acid Metabolism (Acyl Glycine)	0.000733139	0.0124119
3-indoxyl sulfate	Amino Acid	Tryptophan Metabolism	1.63197e-05	0.00143168
3-methoxycatechol sulfate (2)	Xenobiotics	Benzoate Metabolism	8.87346e-06	0.00122327
3-methyl catechol sulfate (1)	Xenobiotics	Benzoate Metabolism	0.000636449	0.0120426
3-methyl catechol sulfate (2)	Xenobiotics	Benzoate Metabolism	0.000707133	0.012407
3-methylhistidine	Amino Acid	Histidine Metabolism	2.26007e-05	0.00155783
3-phenylpropionate (hydrocinnamate)	Xenobiotics	Benzoate Metabolism	0.000404342	0.00907418
3,5-dichloro-2,6-dihydroxybenzoic acid	Xenobiotics	Chemical	0.000697175	0.0124588
4-acetamidobutanoate	Amino Acid	Polyamine Metabolism	0.000953309	0.0148378
4-allylcatechol sulfate	Xenobiotics	Benzoate Metabolism	0.00036305	0.00898317
4-allylphenol sulfate	Xenobiotics	Food Component/Plant	2.03572e-05	0.00151113
4-ethylcatechol sulfate	Xenobiotics	Benzoate Metabolism	0.000571426	0.0112536
4-ethylphenyl sulfate	Xenobiotics	Benzoate Metabolism	0.000257884	0.00754116
4-hydroxyglutamate	Amino Acid	Glutamate Metabolism	0.000308773	0.00827683
4-hydroxyphenylacetate	Amino Acid	Phenylalanine Metabolism	2.68293e-05	0.00172602
4-hydroxyphenylacetate sulfate	Amino Acid	Tyrosine Metabolism	3.17448e-05	0.00180199
4-methoxyphenol sulfate	Amino Acid	Tyrosine Metabolism	0.000271563	0.0077076
4-methylhexanoylglycine	Lipid	Fatty Acid Metabolism (Acyl Glycine)	0.00306698	0.0340188
4-vinylcatechol sulfate	Xenobiotics	Benzoate Metabolism	0.00463023	0.0455936
4-vinylphenol sulfate	Xenobiotics	Benzoate Metabolism	0.000635252	0.0122604
5-hydroxylysine	Amino Acid	Lysine Metabolism	0.00122029	0.0175758
7-HOCA	Lipid	Sterol	0.00269135	0.031291
argininate*	Amino Acid	Urea cycle; Arginine and Proline Metabolism	0.00432209	0.0434461
ascorbic acid 3-sulfate*	Cofactors and Vitamins	Ascorbate and Aldarate Metabolism	0.000108586	0.00403021
beta-hydroxyisovaleroylcarnitine	Amino Acid	Leucine, Isoleucine and Valine Metabolism	0.00383373	0.0402125
betonicine	Xenobiotics	Food Component/Plant	0.00485667	0.0468669
catechol sulfate	Xenobiotics	Benzoate Metabolism	0.00153169	0.019974
chiro-inositol	Lipid	Inositol Metabolism	0.00465491	0.0453736
cinnamate	Xenobiotics	Food Component/Plant	0.00123297	0.0172437
cyclo(gly-pro)	Peptide	Dipeptide	0.00513104	0.0485437
decadienedioic acid (C10:2-DC)	Lipid	Fatty Acid, Dicarboxylate	0.000386015	0.00908547
deoxycholate	Lipid	Secondary Bile Acid Metabolism	6.61997e-05	0.00319413
ectoine	Xenobiotics	Chemical	0.00407317	0.041815
eicosenoylcarnitine (C20:1)*	Lipid	Fatty Acid Metabolism (Acyl Carnitine, Monounsaturated)	0.000410484	0.00900265
glycine conjugate of C6H10O2 (3)*	Partially Characterized Molecules	Partially Characterized Molecules	0.000182373	0.00586633
guanidinoacetate	Amino Acid	Creatine Metabolism	0.00196922	0.0237538
homovanillate sulfate	Amino Acid	Tyrosine Metabolism	8.09976e-05	0.00355285
hydroquinone sulfate	Xenobiotics	Drug - Topical Agents	5.47873e-08	5.28697e-05
hydroxyasparagine	Amino Acid	Alanine and Aspartate Metabolism	0.000862487	0.01435
hydroxymethylpyrimidine	Cofactors and Vitamins	Thiamine Metabolism	0.000516324	0.0106011
hydroxyproline	Amino Acid	Urea cycle; Arginine and Proline Metabolism	0.00271434	0.0311826
indoleacetylglycine	Amino Acid	Tryptophan Metabolism	0.000358919	0.00911466
indolin-2-one	Xenobiotics	Food Component/Plant	0.000279635	0.00770993
methionine sulfone	Amino Acid	Methionine, Cysteine, SAM and Taurine Metabolism	1.72868e-07	8.34088e-05
methyl-4-hydroxybenzoate sulfate	Xenobiotics	Benzoate Metabolism	1.90444e-05	0.00153149
methylnaphthyl sulfate (2)*	Xenobiotics	Chemical	2.9864e-06	0.000960624
N-(2-furoyl)glycine	Xenobiotics	Food Component/Plant	0.000688608	0.0125379
N-acetyl-1-methylhistidine*	Amino Acid	Histidine Metabolism	0.00372695	0.039522
N-acetylarginine	Amino Acid	Urea cycle; Arginine and Proline Metabolism	0.00214004	0.0254955
N-acetylcitrulline	Amino Acid	Urea cycle; Arginine and Proline Metabolism	6.65456e-05	0.00305793
N-acetylglycine	Amino Acid	Glycine, Serine and Threonine Metabolism	0.00043134	0.00924984
N-acetylhistamine	Amino Acid	Histidine Metabolism	0.00194983	0.0241228
N-acetylhomocitrulline	Amino Acid	Urea cycle; Arginine and Proline Metabolism	4.70033e-05	0.0025199
N-acetylserine	Amino Acid	Glycine, Serine and Threonine Metabolism	0.000886546	0.0142586
N-methylproline	Amino Acid	Urea cycle; Arginine and Proline Metabolism	9.1209e-06	0.000977963
N-monomethylarginine	Amino Acid	Urea cycle; Arginine and Proline Metabolism	0.000466197	0.00977999
N,N-dimethylalanine	Amino Acid	Alanine and Aspartate Metabolism	0.00193398	0.0242375
N,N,N-trimethyl-5-aminovalerate	Amino Acid	Lysine Metabolism	0.000104226	0.00402311
N1-Methyl-2-pyridone-5-carboxamide	Cofactors and Vitamins	Nicotinate and Nicotinamide Metabolism	0.00116192	0.01725
N2-acetyl,N6,N6-dimethyllysine	Amino Acid	Lysine Metabolism	0.00350783	0.0380344
N2,N6-diacetyllysine	Amino Acid	Lysine Metabolism	0.00177218	0.0228021
p-cresol sulfate	Xenobiotics	Benzoate Metabolism	0.000732128	0.0126161
palmitoyl-linolenoyl-glycerol (16:0/18:3) [2]*	Lipid	Diacylglycerol	0.00298321	0.0338682
pantothenate (Vitamin B5)	Cofactors and Vitamins	Pantothenate and CoA Metabolism	2.94514e-05	0.00177629
phenylacetylglycine	Peptide	Acetylated Peptides	0.00147501	0.0197692
picolinoylglycine	Lipid	Fatty Acid Metabolism (Acyl Glycine)	0.0012533	0.0172776
propionylglycine (C3)	Lipid	Fatty Acid Metabolism (also BCAA Metabolism)	0.00111467	0.0168072
pyridoxate	Cofactors and Vitamins	Vitamin B6 Metabolism	8.12708e-05	0.00340984
sphinganine	Lipid	Sphingolipid Synthesis	0.000880914	0.0144082
sphingomyelin (d17:1/14:0, d16:1/15:0)*	Lipid	Sphingomyelins	0.00264051	0.0310743
sphingomyelin (d18:1/20:0, d16:1/22:0)*	Lipid	Sphingomyelins	0.00143615	0.0195195
succinoyltaurine	Amino Acid	Methionine, Cysteine, SAM and Taurine Metabolism	0.0052812	0.0490034
tetradecadienoate (14:2)*	Lipid	Long Chain Polyunsaturated Fatty Acid (n3 and n6)	0.00196533	0.0240068
trans-2-hexenoylglycine	Lipid	Fatty Acid Metabolism (Acyl Glycine)	0.00458102	0.0455741
trans-3,4-methyleneheptanoylglycine	Lipid	Fatty Acid Metabolism (Acyl Glycine)	0.000221974	0.0066939
tricarballylate	Energy	TCA Cycle	0.000377255	0.00910127
tridecanedioate (C13-DC)	Lipid	Fatty Acid, Dicarboxylate	0.000560641	0.0112712
vanillactate	Amino Acid	Tyrosine Metabolism	0.00302755	0.0339719

## Sheet: Supplementary Table S2
Biochemical	Superpathway	Subpathway	Treatment P-Value	Treatment(FDR)
(N(1) + N(8))-acetylspermidine	Amino Acid	Polyamine Metabolism	0.00169853	0.0163908
(R)-3-hydroxybutyrylcarnitine	Lipid	Fatty Acid Metabolism (Acyl Carnitine, Hydroxy)	1.1107e-06	3.57275e-05
1-(1-enyl-stearoyl)-2-arachidonoyl-GPE (P-18:0/20:4)*	Lipid	Plasmalogen	0.00676082	0.0434946
1-arachidonoyl-GPC* (20:4)*	Lipid	Lysophospholipid	0.00260323	0.0222311
1-arachidonoyl-GPE (20:4n6)*	Lipid	Lysophospholipid	0.00816706	0.0492576
1-arachidonylglycerol (20:4)	Lipid	Monoacylglycerol	0.00510465	0.0359561
1-carboxyethylisoleucine	Amino Acid	Leucine, Isoleucine and Valine Metabolism	0.000310906	0.00434817
1-carboxyethylleucine	Amino Acid	Leucine, Isoleucine and Valine Metabolism	0.00209289	0.0185288
1-carboxyethylphenylalanine	Amino Acid	Phenylalanine Metabolism	0.00215407	0.0188971
1-carboxyethylvaline	Amino Acid	Leucine, Isoleucine and Valine Metabolism	0.00267039	0.0226046
1-dihomo-linolenylglycerol (20:3)	Lipid	Monoacylglycerol	0.00698438	0.0440518
1-docosahexaenoylglycerol (22:6)	Lipid	Monoacylglycerol	0.00173565	0.0164206
1-methyl-5-imidazolelactate	Amino Acid	Histidine Metabolism	0.00141076	0.0143304
1-methylhypoxanthine	Nucleotide	Purine Metabolism, (Hypo)Xanthine/Inosine containing	4.3338e-05	0.000820022
1-methylnicotinamide	Cofactors and Vitamins	Nicotinate and Nicotinamide Metabolism	0.000702897	0.0086961
1-myristoyl-2-arachidonoyl-GPC (14:0/20:4)*	Lipid	Phosphatidylcholine (PC)	0.0050719	0.0359881
1-palmitoyl-2-arachidonoyl-GPE (16:0/20:4)*	Lipid	Phosphatidylethanolamine (PE)	0.0065082	0.0421504
1-palmitoyl-GPA (16:0)	Lipid	Lysophospholipid	0.000867901	0.00985323
1-stearoyl-2-arachidonoyl-GPC (18:0/20:4)	Lipid	Phosphatidylcholine (PC)	0.000333365	0.00459568
1-stearoyl-2-arachidonoyl-GPE (18:0/20:4)	Lipid	Phosphatidylethanolamine (PE)	0.00177111	0.0165934
1-stearoyl-2-linoleoyl-GPC (18:0/18:2)*	Lipid	Phosphatidylcholine (PC)	0.00728187	0.0453355
1-stearoyl-2-linoleoyl-GPE (18:0/18:2)*	Lipid	Phosphatidylethanolamine (PE)	0.00250805	0.0218042
1,5-anhydroglucitol (1,5-AG)	Carbohydrate	Glycolysis, Gluconeogenesis, and Pyruvate Metabolism	0.00537129	0.0370236
10-undecenoate (11:1n1)	Lipid	Medium Chain Fatty Acid	0.000217999	0.00333918
14-HDoHE/17-HDoHE	Lipid	Docosanoid	0.00385843	0.029089
1H-indole-7-acetic acid	Xenobiotics	Bacterial/Fungal	7.59227e-08	3.33025e-06
2-(4-hydroxyphenyl)propionate	Xenobiotics	Benzoate Metabolism	6.85901e-06	0.000169717
2-amino-p-cresol sulfate	Xenobiotics	Benzoate Metabolism	3.18293e-09	2.55961e-07
2-aminophenol sulfate	Xenobiotics	Food Component/Plant	6.85195e-10	9.4459e-08
2-hydroxypalmitate	Lipid	Fatty Acid, Monohydroxy	0.004527	0.0330951
2-hydroxysebacate	Lipid	Fatty Acid, Dicarboxylate	3.94373e-06	0.00010015
2-isopropylmalate	Xenobiotics	Food Component/Plant	0.00369038	0.0284897
2-oxoadipate	Amino Acid	Lysine Metabolism	0.0063438	0.0413633
2,6-dihydroxybenzoic acid	Xenobiotics	Drug - Topical Agents	0.000185764	0.00289133
2,8-quinolinediol sulfate	Xenobiotics	Food Component/Plant	8.97852e-06	0.000211324
3-(3-hydroxyphenyl)propionate	Xenobiotics	Benzoate Metabolism	0.000822933	0.00956783
3-(3-hydroxyphenyl)propionate sulfate	Xenobiotics	Benzoate Metabolism	1.45998e-09	1.40888e-07
3-(4-hydroxyphenyl)propionate	Xenobiotics	Benzoate Metabolism	0.000238342	0.00359375
3-acetylphenol sulfate	Xenobiotics	Chemical	3.9849e-05	0.000784782
3-hydroxy-3-methylglutarate	Lipid	Mevalonate Metabolism	0.00126941	0.0134613
3-hydroxycinnamate sulfate	Xenobiotics	Food Component/Plant	6.53048e-07	2.17307e-05
3-indoxyl sulfate	Amino Acid	Tryptophan Metabolism	6.48711e-07	2.23574e-05
3-methoxycatechol sulfate (2)	Xenobiotics	Benzoate Metabolism	1.1419e-06	3.55461e-05
3-methyl catechol sulfate (1)	Xenobiotics	Benzoate Metabolism	0.00284936	0.0233019
3-methylhistidine	Amino Acid	Histidine Metabolism	0.00124542	0.0133537
3-phenylpropionate (hydrocinnamate)	Xenobiotics	Benzoate Metabolism	2.05319e-11	6.60441e-09
3,4-dihydroxybutyrate	Lipid	Fatty Acid, Dihydroxy	3.82448e-05	0.000768879
4-acetylcatechol sulfate (1)	Xenobiotics	Food Component/Plant	0.000657416	0.00823905
4-allylcatechol sulfate	Xenobiotics	Benzoate Metabolism	4.36866e-09	3.24289e-07
4-allylphenol sulfate	Xenobiotics	Food Component/Plant	0.000784803	0.00934982
4-ethylcatechol sulfate	Xenobiotics	Benzoate Metabolism	1.82043e-06	5.32337e-05
4-ethylphenyl sulfate	Xenobiotics	Benzoate Metabolism	0.00277001	0.0230436
4-hydroxycinnamate sulfate	Amino Acid	Tyrosine Metabolism	0.000878255	0.00985484
4-methoxyphenol sulfate	Amino Acid	Tyrosine Metabolism	1.04517e-08	6.72392e-07
4-methylcatechol sulfate	Xenobiotics	Benzoate Metabolism	9.59671e-09	6.61488e-07
5-dodecenoylcarnitine (C12:1)	Lipid	Fatty Acid Metabolism (Acyl Carnitine, Monounsaturated)	0.00169169	0.0164897
5-hydroxy-2-methylpyridine sulfate	Xenobiotics	Chemical	0.00419502	0.0309023
6-hydroxyindole sulfate	Xenobiotics	Chemical	3.01094e-06	8.071e-05
7-HOCA	Lipid	Sterol	0.000100256	0.00166805
adenine	Nucleotide	Purine Metabolism, Adenine containing	0.00131536	0.0135035
adenosine	Nucleotide	Purine Metabolism, Adenine containing	0.000781841	0.00943096
allantoic acid	Nucleotide	Purine Metabolism, (Hypo)Xanthine/Inosine containing	0.000806277	0.00948851
argininosuccinate	Amino Acid	Urea cycle; Arginine and Proline Metabolism	0.00417093	0.0309611
ascorbic acid 3-sulfate*	Cofactors and Vitamins	Ascorbate and Aldarate Metabolism	0.00272507	0.0228669
behenoyl sphingomyelin (d18:1/22:0)*	Lipid	Sphingomyelins	0.00796341	0.0483314
benzoylcarnitine*	Xenobiotics	Chemical	6.43864e-07	2.30122e-05
bilirubin degradation product, C17H20N2O5 (1)	Partially Characterized Molecules	Partially Characterized Molecules	0.00491378	0.0353865
bilirubin degradation product, C17H20N2O5 (2)	Partially Characterized Molecules	Partially Characterized Molecules	0.00318214	0.0255897
caproate (6:0)	Lipid	Medium Chain Fatty Acid	0.00838585	0.0496463
carboxyethyl-GABA	Amino Acid	Glutamate Metabolism	0.00167457	0.0164894
catechol glucuronide	Amino Acid	Tyrosine Metabolism	1.89684e-06	5.38367e-05
catechol sulfate	Xenobiotics	Benzoate Metabolism	3.42488e-11	8.26252e-09
cholesterol	Lipid	Sterol	0.00130744	0.0137139
cholesterol sulfate	Lipid	Sterol	3.2207e-08	1.82822e-06
cinnamate	Xenobiotics	Food Component/Plant	3.80352e-07	1.41169e-05
cinnamoylglycine	Xenobiotics	Food Component/Plant	2.39623e-13	2.31237e-10
cis-3,4-methyleneheptanoylcarnitine	Lipid	Fatty Acid Metabolism (Acyl Carnitine, Medium Chain)	5.16916e-05	0.000923748
citrulline	Amino Acid	Urea cycle; Arginine and Proline Metabolism	0.00691786	0.0439193
cysteine s-sulfate	Amino Acid	Methionine, Cysteine, SAM and Taurine Metabolism	2.95877e-06	8.15775e-05
deoxycarnitine	Lipid	Carnitine Metabolism	0.00204547	0.0184475
deoxycholate	Lipid	Secondary Bile Acid Metabolism	3.58549e-08	1.92222e-06
dihydrocaffeate sulfate (2)	Xenobiotics	Food Component/Plant	2.92161e-09	2.56305e-07
dimethyl sulfone	Xenobiotics	Chemical	6.97391e-08	3.36491e-06
dimethylarginine (ADMA + SDMA)	Amino Acid	Urea cycle; Arginine and Proline Metabolism	0.00173046	0.0165336
docosahexaenoylcarnitine (C22:6)*	Lipid	Fatty Acid Metabolism (Acyl Carnitine, Polyunsaturated)	0.00328363	0.0261876
enterolactone sulfate	Xenobiotics	Food Component/Plant	1.49586e-06	4.51096e-05
equol glucuronide	Xenobiotics	Food Component/Plant	7.71252e-05	0.00130572
equol sulfate	Xenobiotics	Food Component/Plant	8.46927e-13	4.08642e-10
ethylmalonate	Amino Acid	Leucine, Isoleucine and Valine Metabolism	8.87594e-06	0.000214132
ferulic acid 4-sulfate	Xenobiotics	Food Component/Plant	0.00601801	0.0400509
genistein sulfate*	Xenobiotics	Food Component/Plant	0.00714555	0.0447757
gentisate	Amino Acid	Tyrosine Metabolism	0.00185578	0.0172195
glycerophosphoethanolamine	Lipid	Phospholipid Metabolism	0.00148286	0.0149058
glycerophosphoinositol*	Lipid	Phospholipid Metabolism	0.00196778	0.0179142
glycerophosphorylcholine (GPC)	Lipid	Phospholipid Metabolism	0.000634642	0.00805829
guaiacol sulfate	Xenobiotics	Benzoate Metabolism	2.90881e-07	1.16959e-05
guanidinoacetate	Amino Acid	Creatine Metabolism	0.000120732	0.00197469
gulonate*	Cofactors and Vitamins	Ascorbate and Aldarate Metabolism	0.0038336	0.0291293
heme	Cofactors and Vitamins	Hemoglobin and Porphyrin Metabolism	0.00532045	0.0369369
hexanoyltaurine	Lipid	Endocannabinoid	0.00255566	0.0220197
hippurate	Xenobiotics	Benzoate Metabolism	7.45138e-10	7.98953e-08
histamine	Amino Acid	Histidine Metabolism	0.00296077	0.0240096
homocitrulline	Amino Acid	Urea cycle; Arginine and Proline Metabolism	0.00822167	0.0489748
homovanillate sulfate	Amino Acid	Tyrosine Metabolism	0.00785257	0.0479603
hydroquinone sulfate	Xenobiotics	Drug - Topical Agents	4.38928e-08	2.22929e-06
hyodeoxycholate	Lipid	Secondary Bile Acid Metabolism	0.00113511	0.0123076
indolepropionate	Amino Acid	Tryptophan Metabolism	3.51764e-10	5.65754e-08
indolepropionylglycine	Amino Acid	Tryptophan Metabolism	3.1352e-06	8.17693e-05
indolin-2-one	Xenobiotics	Food Component/Plant	7.54379e-05	0.00129996
indoxyl glucuronide	Amino Acid	Tryptophan Metabolism	1.70501e-05	0.00037394
isoleucylglycine	Peptide	Dipeptide	0.00586483	0.0395773
lactate	Carbohydrate	Glycolysis, Gluconeogenesis, and Pyruvate Metabolism	0.000302666	0.00429519
linoleoylcarnitine (C18:2)*	Lipid	Fatty Acid Metabolism (Acyl Carnitine, Polyunsaturated)	0.00819676	0.0491297
mannitol/sorbitol	Carbohydrate	Fructose, Mannose and Galactose Metabolism	0.00550378	0.0376677
mannose	Carbohydrate	Fructose, Mannose and Galactose Metabolism	0.00591535	0.0396411
methionine sulfone	Amino Acid	Methionine, Cysteine, SAM and Taurine Metabolism	4.91906e-05	0.000895641
methylsuccinate	Amino Acid	Leucine, Isoleucine and Valine Metabolism	0.000169822	0.0027313
metronidazole	Xenobiotics	Drug - Antibiotic	1.07041e-07	4.49105e-06
N-acetylasparagine	Amino Acid	Alanine and Aspartate Metabolism	0.00328885	0.0260143
N-acetylcarnosine	Amino Acid	Histidine Metabolism	0.00729928	0.0451526
N-acetylglutamine	Amino Acid	Glutamate Metabolism	4.15099e-05	0.00080114
N-acetylhomocitrulline	Amino Acid	Urea cycle; Arginine and Proline Metabolism	0.000258069	0.00383133
N-acetylpyrraline	Xenobiotics	Food Component/Plant	0.00131483	0.0136431
N-acetylserine	Amino Acid	Glycine, Serine and Threonine Metabolism	0.000290079	0.004178
N-methylproline	Amino Acid	Urea cycle; Arginine and Proline Metabolism	0.000576317	0.00741528
N,N-dimethylalanine	Amino Acid	Alanine and Aspartate Metabolism	7.08233e-08	3.2545e-06
N,N,N-trimethyl-5-aminovalerate	Amino Acid	Lysine Metabolism	1.84812e-05	0.000379454
N,N,N-trimethyl-alanylproline betaine (TMAP)	Amino Acid	Urea cycle; Arginine and Proline Metabolism	0.00279649	0.0230651
N1-Methyl-4-pyridone-3-carboxamide	Cofactors and Vitamins	Nicotinate and Nicotinamide Metabolism	0.00502804	0.0359412
N2-acetyl,N6,N6-dimethyllysine	Amino Acid	Lysine Metabolism	0.000182826	0.00289225
N2,N6-diacetyllysine	Amino Acid	Lysine Metabolism	0.000879218	0.00975224
N6-carboxymethyllysine	Carbohydrate	Advanced Glycation End-product	0.000270946	0.00396157
N6-succinyladenosine	Nucleotide	Purine Metabolism, Adenine containing	0.00381722	0.0292351
o-cresol sulfate	Xenobiotics	Benzoate Metabolism	5.32266e-05	0.000933885
oleoyl-arachidonoyl-glycerol (18:1/20:4) [2]*	Lipid	Diacylglycerol	0.00522338	0.0365258
p-cresol glucuronide*	Amino Acid	Tyrosine Metabolism	1.4512e-05	0.000325676
p-cresol sulfate	Xenobiotics	Benzoate Metabolism	2.91877e-07	1.12664e-05
p-hydroxybenzaldehyde	Xenobiotics	Benzoate Metabolism	0.000464347	0.00622354
palmitoylcarnitine (C16)	Lipid	Fatty Acid Metabolism (Acyl Carnitine, Long Chain Saturated)	0.00620743	0.0410285
pentose acid*	Partially Characterized Molecules	Partially Characterized Molecules	0.000703609	0.00859472
phenol glucuronide	Amino Acid	Tyrosine Metabolism	1.85556e-08	1.11913e-06
phenol sulfate	Amino Acid	Tyrosine Metabolism	7.217e-10	8.7055e-08
phenylacetylglycine	Peptide	Acetylated Peptides	0.00187168	0.0172017
phenylpropionylglycine	Xenobiotics	Benzoate Metabolism	7.08917e-11	1.36821e-08
pyridoxal	Cofactors and Vitamins	Vitamin B6 Metabolism	0.000834856	0.00959091
quinate	Xenobiotics	Food Component/Plant	0.000963372	0.0105643
raffinose	Carbohydrate	Disaccharides and Oligosaccharides	0.00403593	0.0301912
retinol (Vitamin A)	Cofactors and Vitamins	Vitamin A Metabolism	0.000574717	0.00749462
ribitol	Carbohydrate	Pentose Metabolism	0.00685616	0.0438159
salicylate	Xenobiotics	Drug - Topical Agents	0.00778781	0.0478677
sedoheptulose	Carbohydrate	Pentose Metabolism	1.84428e-05	0.000386898
sphingomyelin (d18:1/22:1, d18:2/22:0, d16:1/24:1)*	Lipid	Sphingomyelins	0.00482443	0.0350044
stearoylcarnitine (C18)	Lipid	Fatty Acid Metabolism (Acyl Carnitine, Long Chain Saturated)	0.00349059	0.0271647
succinoyltaurine	Amino Acid	Methionine, Cysteine, SAM and Taurine Metabolism	0.000495024	0.00654382
taurochenodeoxycholate	Lipid	Primary Bile Acid Metabolism	0.00167366	0.0166503
taurocholate	Lipid	Primary Bile Acid Metabolism	0.00560355	0.0380805
taurodeoxycholate	Lipid	Secondary Bile Acid Metabolism	0.000423815	0.0057603
tauroursodeoxycholate	Lipid	Secondary Bile Acid Metabolism	0.00337784	0.0265009
tetradecadienedioate (C14:2-DC)*	Lipid	Fatty Acid, Dicarboxylate	0.00621926	0.0408271
trans-urocanate	Amino Acid	Histidine Metabolism	0.00205662	0.0183762
trimethylamine N-oxide	Lipid	Phospholipid Metabolism	1.79494e-05	0.000384915
undecenoylcarnitine (C11:1)	Lipid	Fatty Acid Metabolism (Acyl Carnitine, Monounsaturated)	4.64521e-05	0.000862043

## Sheet: Supplementary Table S3
Biochemical	Superpathway	Subpathway	Microbiome depletion P-Value	Microbiome depletion (FDR)	Loss of Oat1 P-Value	Loss of Oat1 (FDR)	Status	Elevated in plasma of probenecid-treated humans	Decreased in urine of probenecid-treated humans
1-methylhypoxanthine	Nucleotide	Purine Metabolism, (Hypo)Xanthine/Inosine containing	4.3338e-05	0.000820022	0.0050364	0.04812	Group 1		✓
methionine sulfone	Amino Acid	Methionine, Cysteine, SAM and Taurine Metabolism	4.91906e-05	0.000895641	1.72868e-07	8.34088e-05	Group 1		✓
succinoyltaurine	Amino Acid	Methionine, Cysteine, SAM and Taurine Metabolism	0.000495024	0.00654382	0.0052812	0.0490034	Group 1		✓
1-methyl-5-imidazolelactate	Amino Acid	Histidine Metabolism	0.00141076	0.0143304	8.4146e-06	0.00135335	Group 1
1,5-anhydroglucitol (1,5-AG)	Carbohydrate	Glycolysis, Gluconeogenesis, and Pyruvate Metabolism	0.00537129	0.0370236	0.000215027	0.00669357	Group 1
ascorbic acid 3-sulfate*	Cofactors and Vitamins	Ascorbate and Aldarate Metabolism	0.00272507	0.0228669	0.000108586	0.00403021	Group 1
N,N-dimethylalanine	Amino Acid	Alanine and Aspartate Metabolism	7.08233e-08	3.2545e-06	0.00193398	0.0242375	Group 1
2,6-dihydroxybenzoic acid	Xenobiotics	Drug - Topical Agents	0.000185764	0.00289133	0.000679685	0.0126134	Group 2	✓	✓
3-indoxyl sulfate	Amino Acid	Tryptophan Metabolism	6.48711e-07	2.23574e-05	1.63197e-05	0.00143168	Group 2	✓	✓
3-methyl catechol sulfate (1)	Xenobiotics	Benzoate Metabolism	0.00284936	0.0233019	0.000636449	0.0120426	Group 2	✓	✓
4-allylcatechol sulfate	Xenobiotics	Benzoate Metabolism	4.36866e-09	3.24289e-07	0.00036305	0.00898317	Group 2	✓	✓
4-allylphenol sulfate	Xenobiotics	Food Component/Plant	0.000784803	0.00934982	2.03572e-05	0.00151113	Group 2		✓
4-ethylcatechol sulfate	Xenobiotics	Benzoate Metabolism	1.82043e-06	5.32337e-05	0.000571426	0.0112536	Group 2	✓	✓
4-ethylphenyl sulfate	Xenobiotics	Benzoate Metabolism	0.00277001	0.0230436	0.000257884	0.00754116	Group 2		✓
4-methoxyphenol sulfate	Amino Acid	Tyrosine Metabolism	1.04517e-08	6.72392e-07	0.000271563	0.0077076	Group 2	✓	✓
homovanillate sulfate	Amino Acid	Tyrosine Metabolism	0.00785257	0.0479603	8.09976e-05	0.00355285	Group 2		✓
indolin-2-one	Xenobiotics	Food Component/Plant	7.54379e-05	0.00129996	0.000279635	0.00770993	Group 2	✓	✓
p-cresol sulfate	Xenobiotics	Benzoate Metabolism	2.91877e-07	1.12664e-05	0.000732128	0.0126161	Group 2	✓	✓
1H-indole-7-acetic acid	Xenobiotics	Bacterial/Fungal	7.59227e-08	3.33025e-06	0.000399915	0.00918853	Group 2
2-(4-hydroxyphenyl)propionate	Xenobiotics	Benzoate Metabolism	6.85901e-06	0.000169717	0.00110921	0.0169903	Group 2
2-amino-p-cresol sulfate	Xenobiotics	Benzoate Metabolism	3.18293e-09	2.55961e-07	8.43691e-05	0.00339234	Group 2
3-(4-hydroxyphenyl)propionate	Xenobiotics	Benzoate Metabolism	0.000238342	0.00359375	0.000179092	0.00595945	Group 2
3-methoxycatechol sulfate (2)	Xenobiotics	Benzoate Metabolism	1.1419e-06	3.55461e-05	8.87346e-06	0.00122327	Group 2		✓
3-methylhistidine	Amino Acid	Histidine Metabolism	0.00124542	0.0133537	2.26007e-05	0.00155783	Group 2
catechol sulfate	Xenobiotics	Benzoate Metabolism	3.42488e-11	8.26252e-09	0.00153169	0.019974	Group 2		✓
deoxycholate	Lipid	Secondary Bile Acid Metabolism	3.58549e-08	1.92222e-06	6.61997e-05	0.00319413	Group 2
hydroquinone sulfate	Xenobiotics	Drug - Topical Agents	4.38928e-08	2.22929e-06	5.47873e-08	5.28697e-05	Group 2	✓
N,N,N-trimethyl-5-aminovalerate	Amino Acid	Lysine Metabolism	1.84812e-05	0.000379454	0.000104226	0.00402311	Group 2
phenylacetylglycine	Peptide	Acetylated Peptides	0.00187168	0.0172017	0.00147501	0.0197692	Group 2	✓
N-acetylhomocitrulline	Amino Acid	Urea cycle; Arginine and Proline Metabolism	0.000258069	0.00383133	4.70033e-05	0.0025199	Group 3		✓
N2-acetyl,N6,N6-dimethyllysine	Amino Acid	Lysine Metabolism	0.000182826	0.00289225	0.00350783	0.0380344	Group 3		✓
N2,N6-diacetyllysine	Amino Acid	Lysine Metabolism	0.000879218	0.00975224	0.00177218	0.0228021	Group 3		✓
7-HOCA	Lipid	Sterol	0.000100256	0.00166805	0.00269135	0.031291	Group 3
guanidinoacetate	Amino Acid	Creatine Metabolism	0.000120732	0.00197469	0.00196922	0.0237538	Group 3
2-oxoadipate	Amino Acid	Lysine Metabolism	0.0063438	0.0413633	0.000171017	0.00589397	Group 4		✓
2-isopropylmalate	Xenobiotics	Food Component/Plant	0.00369038	0.0284897	0.00183448	0.023293	Group 4	✓
3-phenylpropionate (hydrocinnamate)	Xenobiotics	Benzoate Metabolism	2.05319e-11	6.60441e-09	0.000404342	0.00907418	Group 4
cinnamate	Xenobiotics	Food Component/Plant	3.80352e-07	1.41169e-05	0.00123297	0.0172437	Group 4
N-acetylserine	Amino Acid	Glycine, Serine and Threonine Metabolism	0.000290079	0.004178	0.000886546	0.0142586	Group 4
N-methylproline	Amino Acid	Urea cycle; Arginine and Proline Metabolism	0.000576317	0.00741528	9.1209e-06	0.000977963	Group 4
